# Supplementary material for: The Influence of Air Nanobubbles on Controlling the Synthesis of Calcium Carbonate Crystals
Source: Materials (Basel). 2022 Oct 23;15(21):7437. doi: 10.3390/ma15217437 (PMC9655898; doi:10.3390/ma15217437)
Supplement: Supplementary file 1 [file materials-15-07437-s001.zip]

Archive with 1 entries (1 files):
- materials-1977433-supplementary.pdf
